# Supplementary material for: Biomass Pyrolysis-Derived Biochar: A Versatile Precursor for Graphene Synthesis
Source: Materials (Basel). 2023 Dec 15;16(24):7658. doi: 10.3390/ma16247658 (PMC10744795; doi:10.3390/ma16247658)
Supplement: Supplementary file 1 [file materials-16-07658-s001.zip]

Archive with 1 entries (1 files):
- materials-2747801-supplementary.pdf
